# Supplementary material for: iTRAQ-Based Proteomic Analysis of Dentate Gyrus in Temporal Lobe Epilepsy With Hippocampal Sclerosis
Source: Front Neurol. 2021 Jan 25;11:626013. doi: 10.3389/fneur.2020.626013 (PMC7868380; doi:10.3389/fneur.2020.626013)
Supplement: Supplementary file 1 [file Table_1.XLSX]

## Sheet: Sheet1
Table S1. Proteins differentially expressed in the dentate gyrus of TLE-HS patients(FC>2, P<0.01)
Accession	Gene_Symbol	Gene_ID	Description	case.Average	control.Average	case-vs-control.FC	case-vs-control.Pvalue	Regulation
XP_016864512.1	FCHO2	115548	F-BAR domain only protein 2 isoform X7 [Homo sapiens]	0.953038	0.00372071	256.144	2.16029e-13	up
NP_001027392.1	STXBP1	6812	syntaxin-binding protein 1 isoform b [Homo sapiens]	0.924856	0.00522267	177.085	3.07922e-08	up
NP_001304819.1	TATDN1	83940	putative deoxyribonuclease TATDN1 isoform d [Homo sapiens]	1.20419	0.00749679	160.628	4.22723e-12	up
NP_078845.3	MPZL1	9019	myelin protein zero-like protein 1 isoform b precursor [Homo sapiens]	0.872727	0.00663264	131.581	1.53429e-15	up
NP_004991.1	NDUFA5	4698	NADH dehydrogenase [ubiquinone] 1 alpha subcomplex subunit 5 isoform 1 [Homo sapiens]	0.875629	0.0071492	122.479	1.08032e-12	up
NP_061181.1	SVOP	55530	synaptic vesicle 2-related protein [Homo sapiens]	1.04334	0.0111757	93.3576	4.27064e-12	up
NP_009031.1	ATP5ME	521	ATP synthase subunit e, mitochondrial [Homo sapiens]	0.797008	0.00903511	88.2124	2.01208e-09	up
NP_705931.1	NUP50	10762	nuclear pore complex protein Nup50 isoform a [Homo sapiens]	1.04386	0.0119679	87.2211	8.44121e-12	up
XP_024304402.1	MAP4K2	5871	mitogen-activated protein kinase kinase kinase kinase 2 isoform X7 [Homo sapiens]	0.969295	0.0121049	80.0743	5.15805e-11	up
NP_001350489.1	RIN1	9610	ras and Rab interactor 1 isoform 3 [Homo sapiens]	1.00991	0.0128813	78.4014	4.75195e-08	up
NP_001230904.1	PPP3CC	5533	serine/threonine-protein phosphatase 2B catalytic subunit gamma isoform isoform 3 [Homo sapiens]	1.06062	0.0138425	76.621	2.26542e-12	up
NP_001269888.1	CCAR1	55749	cell division cycle and apoptosis regulator protein 1 isoform b [Homo sapiens]	0.941514	0.0140073	67.2162	1.44607e-10	up
NP_620119.2	BAX	581	apoptosis regulator BAX isoform sigma [Homo sapiens]	0.951173	0.0150934	63.0191	1.46237e-10	up
YP_002124311.1	ND4	6775072	NADH dehydrogenase subunit 4 (mitochondrion) [Homo sapiens neanderthalensis]	0.946999	0.01737	54.5193	6.04912e-08	up
XP_011511568.1	EIF2B5	8893	translation initiation factor eIF-2B subunit epsilon isoform X2 [Homo sapiens]	1.12314	0.0269647	41.6521	1.27922e-10	up
NP_001020118.1	YIPF5	81555	protein YIPF5 isoform a [Homo sapiens]	0.927258	0.0253672	36.5535	1.29393e-10	up
NP_073742.2	AIDA	64853	axin interactor, dorsalization-associated protein [Homo sapiens]	1.11788	0.0312151	35.8122	4.92732e-12	up
XP_011530174.1	ARFIP1	27236	arfaptin-1 isoform X5 [Homo sapiens]	0.861842	0.0280357	30.7409	8.23814e-12	up
NP_079106.3	LPCAT1	79888	lysophosphatidylcholine acyltransferase 1 [Homo sapiens]	0.929802	0.0441826	21.0445	6.34271e-10	up
NP_067000.1	LSM2	57819	U6 snRNA-associated Sm-like protein LSm2 [Homo sapiens]	1.10554	0.0635079	17.4079	3.7318e-09	up
NP_000844.2	GSTT1	2952	glutathione S-transferase theta-1 isoform a [Homo sapiens]	1.02281	0.0602025	16.9895	6.87999e-09	up
NP_001011658.1	TRAPPC2	6399	trafficking protein particle complex subunit 2 isoform 1 [Homo sapiens]	0.0782323	0.00467081	16.7492	7.96417e-10	up
NP_001012532.1	ITM2C	81618	integral membrane protein 2C isoform 3 [Homo sapiens]	1.02409	0.0823871	12.4302	3.7729e-09	up
NP_001317964.1	CFI	3426	complement factor I isoform 3 preproprotein [Homo sapiens]	0.925686	0.074697	12.3925	7.24456e-09	up
NP_001297052.1	ATXN2	6311	ataxin-2 isoform 3 [Homo sapiens]	1.14046	0.101323	11.2557	6.96176e-13	up
NP_055389.3	STRN3	29966	striatin-3 isoform 2 [Homo sapiens]	1.2533	0.116812	10.7292	6.32593e-08	up
NP_003269.2	CLEC3B	7123	tetranectin isoform 1precursor [Homo sapiens]	1.1138	0.127772	8.71713	1.91058e-06	up
NP_002052.1	GCLM	2730	glutamate--cysteine ligase regulatory subunit isoform 1 [Homo sapiens]	1.17218	0.135707	8.63758	1.37312e-06	up
NP_001276326.1	SMARCA2	6595	probable global transcription activator SNF2L2 isoform c [Homo sapiens]	1.19064	0.141737	8.40033	2.11862e-06	up
XP_005245738.1	RABGAP1L	9910	rab GTPase-activating protein 1-like isoform X2 [Homo sapiens]	0.940957	0.112628	8.35456	1.03445e-09	up
XP_005269639.1	USP54	159195	inactive ubiquitin carboxyl-terminal hydrolase 54 isoform X12 [Homo sapiens]	1.29956	0.165763	7.83983	2.75989e-05	up
NP_005311.1	H1-3	3007	histone H1.3 [Homo sapiens]	0.757205	0.0976774	7.7521	6.65398e-08	up
NP_065132.1	GOPC	57120	Golgi-associated PDZ and coiled-coil motif-containing protein isoform a [Homo sapiens]	1.06799	0.137822	7.74908	1.19136e-12	up
XP_016857929.1	PIP5K1A	8394	phosphatidylinositol 4-phosphate 5-kinase type-1 alpha isoform X16 [Homo sapiens]	1.06595	0.14212	7.50034	1.54495e-05	up
NP_000192.2	ICAM1	3383	intercellular adhesion molecule 1 precursor [Homo sapiens]	1.11638	0.161139	6.92802	8.45274e-05	up
NP_078878.3	HECTD3	79654	E3 ubiquitin-protein ligase HECTD3 [Homo sapiens]	0.782978	0.11345	6.90155	0.00204262	up
NP_076424.1	DDRGK1	65992	DDRGK domain-containing protein 1 [Homo sapiens]	1.01769	0.153492	6.63025	1.64453e-05	up
NP_787117.3	C5orf51	285636	UPF0600 protein C5orf51 [Homo sapiens]	1.14092	0.175618	6.49659	5.63283e-10	up
NP_115806.1	BRSK1	84446	serine/threonine-protein kinase BRSK1 [Homo sapiens]	1.24475	0.21009	5.92484	5.65206e-06	up
XP_011531880.1	LRIG1	26018	leucine-rich repeats and immunoglobulin-like domains protein 1 isoform X2 [Homo sapiens]	1.0549	0.189165	5.5766	1.15387e-09	up
NP_001176.1	AZGP1	563	zinc-alpha-2-glycoprotein precursor [Homo sapiens]	0.980271	0.20076	4.8828	0.00015309	up
NP_036526.2	PFDN2	5202	prefoldin subunit 2 [Homo sapiens]	0.997795	0.210602	4.73781	1.63983e-05	up
NP_006562.1	DCTN6	10671	dynactin subunit 6 [Homo sapiens]	1.13596	0.246296	4.61217	3.33385e-05	up
XP_024305303.1	SIPA1L1	26037	signal-induced proliferation-associated 1-like protein 1 isoform X6 [Homo sapiens]	1.26668	0.283502	4.46797	0.000433361	up
NP_006569.1	GNB5	10681	guanine nucleotide-binding protein subunit beta-5 isoform a [Homo sapiens]	1.07672	0.241122	4.46544	1.05061e-06	up
XP_011544084.1	FUS	2521	RNA-binding protein FUS isoform X3 [Homo sapiens]	0.907232	0.207901	4.36377	5.89461e-05	up
XP_006724311.1	ARVCF	421	armadillo repeat protein deleted in velo-cardio-facial syndrome isoform X10 [Homo sapiens]	1.1091	0.258248	4.29472	4.01292e-05	up
NP_848652.2	NAT8L	339983	N-acetylaspartate synthetase [Homo sapiens]	1.03176	0.24249	4.25485	2.02495e-05	up
XP_005245071.1	SYT11	23208	synaptotagmin-11 isoform X2 [Homo sapiens]	0.768414	0.181122	4.24251	5.41107e-07	up
XP_016867672.1	ITGB8	3696	integrin beta-8 isoform X4 [Homo sapiens]	1.04335	0.261122	3.99562	0.000282152	up
NP_001277251.1	DMXL1	1657	dmX-like protein 1 isoform 3 [Homo sapiens]	1.22086	0.30881	3.95344	0.000247385	up
NP_006507.2	SLC2A1	6513	solute carrier family 2, facilitated glucose transporter member 1 [Homo sapiens]	1.04939	0.270548	3.87876	0.000208423	up
NP_057077.1	PLLP	51090	plasmolipin [Homo sapiens]	0.0230038	0.00628285	3.66136	2.90535e-08	up
NP_001248372.1	GNAL	2774	guanine nucleotide-binding protein G(olf) subunit alpha isoform 2 [Homo sapiens]	0.848019	0.236916	3.57941	0.000260737	up
NP_001316716.1	HACD2	201562	very-long-chain (3R)-3-hydroxyacyl-CoA dehydratase 2 isoform d [Homo sapiens]	1.11735	0.317362	3.52074	0.001668	up
NP_001171172.1	IFT27	11020	intraflagellar transport protein 27 homolog isoform 1 [Homo sapiens]	0.963501	0.288144	3.34382	0.000977549	up
NP_001337649.1	DGKB	1607	diacylglycerol kinase beta isoform 7 [Homo sapiens]	0.911848	0.27561	3.30847	0.00283562	up
NP_002695.1	PPBP	5473	platelet basic protein preproprotein [Homo sapiens]	1.11721	0.338858	3.29699	0.00249677	up
XP_016865291.1	TRIO	7204	triple functional domain protein isoform X6 [Homo sapiens]	1.12747	0.347684	3.24281	0.000258946	up
NP_060436.4	VPS37C	55048	vacuolar protein sorting-associated protein 37C [Homo sapiens]	1.06432	0.334228	3.1844	0.000369448	up
XP_011522903.1	TANC2	26115	protein TANC2 isoform X8 [Homo sapiens]	1.02995	0.32475	3.17152	0.00095615	up
NP_001317564.1	LRRC7	57554	leucine-rich repeat-containing protein 7 isoform 2 [Homo sapiens]	1.05282	0.338257	3.11248	0.000143731	up
NP_660349.1	FAM241B	219738	uncharacterized protein FAM241B [Homo sapiens]	0.796015	0.257335	3.0933	0.00822676	up
XP_011515101.1	KHDRBS3	10656	KH domain-containing, RNA-binding, signal transduction-associated protein 3 isoform X8 [Homo sapiens]	1.08824	0.352509	3.08714	0.00118244	up
NP_955475.1	USP4	7375	ubiquitin carboxyl-terminal hydrolase 4 isoform b [Homo sapiens]	0.992095	0.323244	3.06919	0.00445121	up
XP_011533409.1	ATP8A2	51761	phospholipid-transporting ATPase IB isoform X5 [Homo sapiens]	1.04545	0.342345	3.05378	0.00182148	up
XP_016859647.1	MYO1B	4430	unconventional myosin-Ib isoform X4 [Homo sapiens]	1.1423	0.381602	2.99344	0.00320612	up
NP_001164.2	ARHGAP5	394	rho GTPase-activating protein 5 isoform b [Homo sapiens]	1.11421	0.375403	2.96804	0.00113335	up
XP_024308703.1	ITSN2	50618	intersectin-2 isoform X5 [Homo sapiens]	1.06364	0.363331	2.92747	0.00231226	up
NP_001258636.1	MKRN2	23609	probable E3 ubiquitin-protein ligase makorin-2 isoform 2 [Homo sapiens]	1.00745	0.356582	2.8253	0.000319207	up
NP_001342049.1	RPA1	6117	replication protein A 70 kDa DNA-binding subunit isoform 2 [Homo sapiens]	1.11025	0.394231	2.81624	0.000739833	up
NP_001072983.1	TBCE	6905	tubulin-specific chaperone E isoform a [Homo sapiens]	1.06799	0.37954	2.81389	0.00222017	up
NP_001035541.1	RUFY1	80230	RUN and FYVE domain-containing protein 1 isoform b [Homo sapiens]	1.01071	0.36946	2.73565	0.000776051	up
NP_001124.1	AFM	173	afamin precursor [Homo sapiens]	1.03219	0.382085	2.70146	0.00232149	up
NP_001310823.1	RMDN3	55177	regulator of microtubule dynamics protein 3 isoform 1 [Homo sapiens]	0.978426	0.378752	2.58329	0.00488953	up
XP_005263310.1	CAMK2D	817	calcium/calmodulin-dependent protein kinase type II subunit delta isoform X1 [Homo sapiens]	0.0300486	0.0118662	2.53228	2.38329e-07	up
NP_001092254.1	FAM89B	23625	leucine repeat adapter protein 25 isoform 3 [Homo sapiens]	0.886284	0.357456	2.47942	0.00712564	up
XP_011524134.1	ANKRD29	147463	ankyrin repeat domain-containing protein 29 isoform X3 [Homo sapiens]	0.879477	0.356159	2.46934	0.0033979	up
NP_001290474.1	VBP1	7411	prefoldin subunit 3 isoform 4 [Homo sapiens]	0.957138	0.392077	2.44119	0.00191101	up
NP_001313349.1	PISD	23761	phosphatidylserine decarboxylase proenzyme, mitochondrial isoform g precursor [Homo sapiens]	0.983402	0.405893	2.42281	0.00125996	up
NP_001338935.1	NTM	50863	neurotrimin isoform 10 [Homo sapiens]	0.93959	0.389874	2.40998	0.00273314	up
XP_016876439.1	TRIM9	114088	E3 ubiquitin-protein ligase TRIM9 isoform X12 [Homo sapiens]	1.15159	0.492147	2.33994	0.00600482	up
XP_011512686.1	C6orf136	221545	uncharacterized protein C6orf136 isoform X1 [Homo sapiens]	0.524626	1.10221	0.475977	0.00568175	down
XP_024309295.1	MAP4	4134	microtubule-associated protein 4 isoform X12 [Homo sapiens]	0.00220414	0.00477028	0.462058	1.68641e-07	down
NP_055428.1	FAF2	23197	FAS-associated factor 2 [Homo sapiens]	0.390953	0.898645	0.435047	0.00411617	down
NP_003510.1	H2BC13	8340	histone H2B type 1-L [Homo sapiens]	0.00937996	0.0217933	0.430406	7.85409e-08	down
XP_005260534.1	RPRD1B	58490	regulation of nuclear pre-mRNA domain-containing protein 1B isoform X2 [Homo sapiens]	0.437939	1.02829	0.425889	6.96779e-06	down
NP_974198.1	GIPC1	10755	PDZ domain-containing protein GIPC1 isoform 2 [Homo sapiens]	0.456811	1.09711	0.416378	0.00278791	down
NP_115571.2	SON	6651	protein SON isoform B [Homo sapiens]	0.458896	1.10699	0.414544	0.00937088	down
NP_055955.1	TTLL12	23170	tubulin--tyrosine ligase-like protein 12 [Homo sapiens]	0.432889	1.08636	0.398476	0.00138558	down
XP_016884580.1	PICK1	9463	PRKCA-binding protein isoform X2 [Homo sapiens]	0.375128	0.944414	0.397207	0.00964423	down
NP_569122.1	DYRK1A	1859	dual specificity tyrosine-phosphorylation-regulated kinase 1A isoform 5 [Homo sapiens]	0.364519	0.945633	0.385477	0.00828685	down
NP_001008895.1	CUL4A	8451	cullin-4A isoform 1 [Homo sapiens]	0.405444	1.07338	0.377727	0.00174408	down
NP_004277.2	GTPBP1	9567	GTP-binding protein 1 [Homo sapiens]	0.37982	1.01793	0.373129	0.00259682	down
NP_001336456.1	PXK	54899	PX domain-containing protein kinase-like protein isoform cc [Homo sapiens]	0.373166	1.00627	0.370841	0.0060705	down
NP_002860.2	RAB6A	5870	ras-related protein Rab-6A isoform a [Homo sapiens]	0.357651	0.976919	0.366101	0.00492654	down
NP_001035109.1	FAM3C	10447	protein FAM3C precursor [Homo sapiens]	0.312052	0.894518	0.34885	0.00168832	down
NP_001304121.1	SNF8	11267	vacuolar-sorting protein SNF8 isoform 2 [Homo sapiens]	0.348902	1.00047	0.34874	0.00499946	down
NP_001070908.1	BCLAF1	9774	bcl-2-associated transcription factor 1 isoform 2 [Homo sapiens]	0.330272	0.947164	0.348695	0.001793	down
NP_055209.2	GHITM	27069	growth hormone-inducible transmembrane protein [Homo sapiens]	0.348851	1.00102	0.348497	0.00193703	down
NP_001020242.1	RPS14	6208	40S ribosomal protein S14 [Homo sapiens]	0.328899	0.979258	0.335866	0.00159506	down
NP_002285.1	LAMP2	3920	lysosome-associated membrane glycoprotein 2 isoform A precursor [Homo sapiens]	0.397978	1.29172	0.308098	0.000803451	down
NP_001129124.1	EIF2AK2	5610	interferon-induced, double-stranded RNA-activated protein kinase isoform b [Homo sapiens]	0.292822	0.954968	0.306631	0.00685804	down
NP_002568.2	PAK2	5062	serine/threonine-protein kinase PAK 2 [Homo sapiens]	0.278005	0.936772	0.29677	0.00439846	down
NP_619723.1	DAB2IP	153090	disabled homolog 2-interacting protein isoform 2 [Homo sapiens]	0.271386	0.980265	0.27685	0.00176729	down
NP_055736.2	ADGRL1	22859	adhesion G protein-coupled receptor L1 isoform 2 precursor [Homo sapiens]	0.258657	0.939328	0.275364	0.00168821	down
NP_004675.3	SPARCL1	8404	SPARC-like protein 1 isoform 1 precursor [Homo sapiens]	0.223787	0.814503	0.274753	0.00254801	down
NP_116246.2	LACTB	114294	serine beta-lactamase-like protein LACTB, mitochondrial isoform a precursor [Homo sapiens]	0.28106	1.04317	0.269429	0.00210224	down
NP_055750.2	PLEKHA6	22874	pleckstrin homology domain-containing family A member 6 [Homo sapiens]	0.244584	0.908013	0.269362	0.000622837	down
NP_002072.2	GPC1	2817	glypican-1 precursor [Homo sapiens]	0.253761	0.95054	0.266965	4.01141e-05	down
NP_001182533.1	SEPHS1	22929	selenide, water dikinase 1 isoform 3 [Homo sapiens]	0.00717275	0.0271891	0.26381	2.39255e-09	down
NP_958505.1	PRELP	5549	prolargin precursor [Homo sapiens]	0.343488	1.31579	0.261051	0.000783094	down
XP_011517909.1	ARHGAP21	57584	rho GTPase-activating protein 21 isoform X7 [Homo sapiens]	0.212234	0.868091	0.244484	0.000193305	down
NP_150597.1	MRPS36	92259	28S ribosomal protein S36, mitochondrial [Homo sapiens]	0.241341	1.00725	0.239604	0.000278303	down
NP_148935.1	OGN	4969	mimecan isoform 2 precursor [Homo sapiens]	0.357767	1.49655	0.239061	0.00448926	down
NP_115558.3	ABRAXAS2	23172	BRISC complex subunit Abraxas 2 [Homo sapiens]	0.234555	0.983052	0.238599	0.000416758	down
NP_001350465.1	HARS2	23438	probable histidine--tRNA ligase, mitochondrial isoform 5 [Homo sapiens]	0.218308	0.998641	0.218605	0.000116128	down
NP_001001522.1	TAGLN	6876	transgelin [Homo sapiens]	0.291396	1.33805	0.217777	0.00163376	down
NP_004732.2	NOLC1	9221	nucleolar and coiled-body phosphoprotein 1 isoform 2 [Homo sapiens]	0.228302	1.05507	0.216386	0.00019883	down
NP_001269978.1	USP8	9101	ubiquitin carboxyl-terminal hydrolase 8 isoform b [Homo sapiens]	0.213421	1.00318	0.212743	2.00461e-05	down
NP_006818.3	TMED10	10972	transmembrane emp24 domain-containing protein 10 precursor [Homo sapiens]	0.243141	1.16275	0.209108	0.00031955	down
NP_001186275.1	C18orf32	497661	UPF0729 protein C18orf32 [Homo sapiens]	0.244378	1.18965	0.205419	1.13325e-05	down
NP_001290193.1	TSC22D2	9819	TSC22 domain family protein 2 isoform 2 [Homo sapiens]	0.183787	0.964812	0.19049	0.000979195	down
NP_004138.1	DRG1	4733	developmentally-regulated GTP-binding protein 1 [Homo sapiens]	0.204489	1.07705	0.18986	1.54868e-05	down
NP_001306130.1	S100A8	6279	protein S100-A8 isoform d [Homo sapiens]	0.191169	1.03875	0.184038	0.00222312	down
YP_003024031.1	ATP6	4508	ATP synthase F0 subunit 6 (mitochondrion) [Homo sapiens]	0.17201	0.950172	0.181031	6.73864e-05	down
NP_001335235.1	LRRFIP2	9209	leucine-rich repeat flightless-interacting protein 2 isoform i [Homo sapiens]	0.181054	1.00347	0.180428	0.000436662	down
NP_001137146.1	MPC2	25874	mitochondrial pyruvate carrier 2 [Homo sapiens]	0.187003	1.04126	0.179594	7.19433e-06	down
NP_001339230.1	TXNRD2	10587	thioredoxin reductase 2, mitochondrial isoform 3 [Homo sapiens]	0.17387	0.970238	0.179203	0.000646112	down
NP_004956.5	HMGN1	3150	non-histone chromosomal protein HMG-14 [Homo sapiens]	0.193414	1.09091	0.177297	2.46159e-05	down
NP_001165132.1	CYB5R3	1727	NADH-cytochrome b5 reductase 3 isoform 2 [Homo sapiens]	0.170417	1.15431	0.147635	2.74335e-06	down
XP_016880792.1	ATPAF2	91647	ATP synthase mitochondrial F1 complex assembly factor 2 isoform X4 [Homo sapiens]	0.0135771	0.0950643	0.14282	3.72865e-10	down
XP_016861942.1	-	-	OX-2 membrane glycoprotein isoform X4 [Homo sapiens]	0.00694655	0.0497249	0.1397	0.000434305	down
XP_005263454.1	CAMSAP1	157922	calmodulin-regulated spectrin-associated protein 1 isoform X5 [Homo sapiens]	0.153463	1.12285	0.136672	2.47253e-08	down
XP_016871099.1	SEC23IP	11196	SEC23-interacting protein isoform X3 [Homo sapiens]	0.126582	0.951526	0.133031	2.3656e-11	down
NP_065706.2	JPH3	57338	junctophilin-3 isoform 1 [Homo sapiens]	0.136282	1.06569	0.127881	1.31234e-05	down
NP_775790.1	CLVS1	157807	clavesin-1 [Homo sapiens]	0.12381	1.03835	0.119238	1.24492e-13	down
XP_005251553.1	UBE2R2	54926	ubiquitin-conjugating enzyme E2 R2 isoform X1 [Homo sapiens]	0.125152	1.09059	0.114756	2.03878e-13	down
NP_060481.3	ARGLU1	55082	arginine and glutamate-rich protein 1 [Homo sapiens]	0.11875	1.04146	0.114023	3.7463e-12	down
NP_001308326.1	IKBKG	8517	NF-kappa-B essential modulator isoform d [Homo sapiens]	0.0950027	0.867982	0.109452	3.34129e-12	down
NP_001305454.1	TRAPPC2L	51693	trafficking protein particle complex subunit 2-like protein isoform 3 [Homo sapiens]	0.115769	1.07888	0.107305	3.58065e-11	down
NP_001265432.1	STT3A	3703	dolichyl-diphosphooligosaccharide--protein glycosyltransferase subunit STT3A isoform a [Homo sapiens]	0.0880602	0.82816	0.106332	0.000781734	down
NP_665799.1	SEPTIN6	23157	septin-6 isoform A [Homo sapiens]	0.0861452	0.850814	0.10125	2.25406e-07	down
NP_000975.2	RPL23A	6147	60S ribosomal protein L23a [Homo sapiens]	0.0979078	0.993266	0.0985715	1.38187e-16	down
NP_060762.3	QRSL1	55278	glutamyl-tRNA(Gln) amidotransferase subunit A, mitochondrial [Homo sapiens]	0.136339	1.3876	0.0982553	4.59695e-05	down
NP_055187.1	RNF11	26994	RING finger protein 11 [Homo sapiens]	0.089281	0.94746	0.094232	6.39786e-06	down
NP_005179.2	CBL	867	E3 ubiquitin-protein ligase CBL [Homo sapiens]	0.0986334	1.08836	0.0906256	1.49331e-13	down
NP_067042.1	JAM2	58494	junctional adhesion molecule B isoform 1 precursor [Homo sapiens]	0.0935782	1.0461	0.0894544	9.94519e-08	down
XP_016860749.1	LRRFIP1	9208	leucine-rich repeat flightless-interacting protein 1 isoform X7 [Homo sapiens]	0.0851002	0.999786	0.0851184	6.20598e-08	down
NP_005397.1	ROCK1	6093	rho-associated protein kinase 1 [Homo sapiens]	0.00842647	0.101075	0.0833684	9.88639e-10	down
NP_000208.2	KCNA1	3736	potassium voltage-gated channel subfamily A member 1 [Homo sapiens]	0.00796407	0.0979067	0.0813435	3.77754e-12	down
XP_011513786.1	TNS3	64759	tensin-3 isoform X8 [Homo sapiens]	0.0826853	1.0222	0.0808893	1.03691e-10	down
NP_001290171.1	PRUNE1	58497	exopolyphosphatase PRUNE1 isoform 3 [Homo sapiens]	0.0632069	0.974732	0.0648455	2.03202e-12	down
NP_937832.1	COPS8	10920	COP9 signalosome complex subunit 8 isoform 2 [Homo sapiens]	0.0665146	1.06148	0.062662	3.55461e-12	down
NP_001258547.1	PPP1R12C	54776	protein phosphatase 1 regulatory subunit 12C isoform b [Homo sapiens]	0.0595588	1.00532	0.0592439	3.5149e-14	down
NP_001702.1	BGN	633	biglycan preproprotein [Homo sapiens]	0.0605766	1.3069	0.0463512	0.00151627	down
NP_116120.1	TXNDC17	84817	thioredoxin domain-containing protein 17 [Homo sapiens]	0.0242729	0.691766	0.0350884	3.88339e-06	down
XP_011508522.1	DENND4B	9909	DENN domain-containing protein 4B isoform X4 [Homo sapiens]	0.026613	1.02991	0.0258401	5.04726e-08	down
NP_003012.1	SGTA	6449	small glutamine-rich tetratricopeptide repeat-containing protein alpha [Homo sapiens]	0.021742	0.874764	0.0248547	4.59965e-10	down
NP_060843.2	SYNJ2BP	55333	synaptojanin-2-binding protein [Homo sapiens]	0.0175619	0.914246	0.0192092	1.00353e-08	down
NP_001157412.1	PYGL	5836	glycogen phosphorylase, liver form isoform 2 [Homo sapiens]	0.0172579	1.02948	0.0167637	7.46615e-07	down
NP_055721.3	PPM1E	22843	protein phosphatase 1E [Homo sapiens]	0.0135229	0.868334	0.0155734	5.68493e-08	down
NP_009120.1	ABCF2	10061	ATP-binding cassette sub-family F member 2 isoform a [Homo sapiens]	0.0133266	1.0584	0.0125913	3.04561e-11	down
NP_001093096.1	MTFR1L	56181	mitochondrial fission regulator 1-like isoform a [Homo sapiens]	0.010829	0.990656	0.0109312	1.38443e-08	down
NP_001012.1	RPS17	6218	40S ribosomal protein S17 [Homo sapiens]	0.0105543	0.9724	0.0108538	6.58189e-08	down
NP_849161.2	LRRTM1	347730	leucine-rich repeat transmembrane neuronal protein 1 precursor [Homo sapiens]	0.0110404	1.12354	0.00982647	1.04568e-06	down
NP_001171908.1	NDUFS5	4725	NADH dehydrogenase [ubiquinone] iron-sulfur protein 5 [Homo sapiens]	0.00903257	0.992845	0.00909766	6.32852e-08	down
NP_036569.1	SNAPIN	23557	SNARE-associated protein Snapin [Homo sapiens]	0.00905781	1.01192	0.00895113	3.27364e-12	down
NP_001289599.1	GSTT2	2953	glutathione S-transferase theta-2 isoform b [Homo sapiens]	0.00858117	1.0202	0.00841124	1.92155e-09	down
NP_071334.1	EGLN1	54583	egl nine homolog 1 [Homo sapiens]	0.00759601	0.981293	0.00774082	1.52123e-11	down
NP_037519.2	UQCR10	29796	cytochrome b-c1 complex subunit 9 isoform a [Homo sapiens]	0.00276434	0.654852	0.00422133	1.10338e-08	down
NP_005601.1	RBBP4	5928	histone-binding protein RBBP4 isoform a [Homo sapiens]	0.00362251	1.05678	0.00342787	1.83112e-13	down
