# Supplementary material for: iTRAQ-Based Proteomic Analysis of Dentate Gyrus in Temporal Lobe Epilepsy With Hippocampal Sclerosis
Source: Front Neurol. 2021 Jan 25;11:626013. doi: 10.3389/fneur.2020.626013 (PMC7868380; doi:10.3389/fneur.2020.626013)
Supplement: Supplementary file 2 [file Table_2.XLSX]

## Sheet: UP
Table S2-1.Functional enrichment analysis of up-regulated proteins
Category	Term	Count	%	PValue	Genes	List Total	Pop Hits	Pop Total	Fold Enrichment
KEGG_PATHWAY	hsa04728:Dopaminergic synapse	4	4.93827	0.0247459	GNAL, CAMK2D, PPP3CC, GNB5	35	128	6879	6.14196
GOTERM_BP_DIRECT	GO:0043547~positive regulation of GTPase activity	8	9.87654	0.0138951	ICAM1, ARHGAP5, CAMK2D, TRIO, RIN1, GNB5, ITSN2, EIF2B5	77	565	16792	3.08783
GOTERM_BP_DIRECT	GO:0008654~phospholipid biosynthetic process	3	3.7037	0.0141099	LPCAT1, PISD, PIP5K1A	77	40	16792	16.3558
GOTERM_BP_DIRECT	GO:0001541~ovarian follicle development	3	3.7037	0.0154849	ICAM1, BAX, EIF2B5	77	42	16792	15.577
GOTERM_BP_DIRECT	GO:0043496~regulation of protein homodimerization activity	2	2.46914	0.0312603	AIDA, BAX	77	7	16792	62.308
GOTERM_BP_DIRECT	GO:0007568~aging	4	4.93827	0.0388864	ND4, ATP8A2, GCLM, EIF2B5	77	165	16792	5.28674
GOTERM_BP_DIRECT	GO:1900034~regulation of cellular response to heat	3	3.7037	0.0453712	RPA1, NUP50, CAMK2D	77	75	16792	8.72312
GOTERM_BP_DIRECT	GO:0006457~protein folding	4	4.93827	0.0482199	PFDN2, VBP1, TBCE, GNB5	77	180	16792	4.84618
GOTERM_BP_DIRECT	GO:0090630~activation of GTPase activity	3	3.7037	0.0497995	SIPA1L1, RABGAP1L, PIP5K1A	77	79	16792	8.28144
GOTERM_CC_DIRECT	GO:0008021~synaptic vesicle	4	4.93827	0.0069562	SVOP, TRIM9, SYT11, BRSK1	78	92	18224	10.1583
GOTERM_CC_DIRECT	GO:0005844~polysome	3	3.7037	0.0112271	FUS, ATXN2, VBP1	78	38	18224	18.4453
GOTERM_CC_DIRECT	GO:0030054~cell junction	7	8.64198	0.0130136	SVOP, TRIM9, SIPA1L1, SYT11, GOPC, BRSK1, LRRC7	78	459	18224	3.56315
GOTERM_CC_DIRECT	GO:0048471~perinuclear region of cytoplasm	8	9.87654	0.0158426	FUS, ATXN2, MYO1B, CAMK2D, HECTD3, ITM2C, CCAR1, TRAPPC2	78	621	18224	3.00987
GOTERM_CC_DIRECT	GO:0016272~prefoldin complex	2	2.46914	0.0292089	PFDN2, VBP1	78	7	18224	66.7546
GOTERM_CC_DIRECT	GO:0000139~Golgi membrane	7	8.64198	0.0387524	LPCAT1, SLC2A1, GOPC, MAP4K2, ATP8A2, ARFIP1, TRAPPC2	78	591	18224	2.76732
GOTERM_CC_DIRECT	GO:0014069~postsynaptic density	4	4.93827	0.0430115	SIPA1L1, SYT11, GOPC, LRRC7	78	184	18224	5.07915
GOTERM_CC_DIRECT	GO:0070062~extracellular exosome	19	23.4568	0.0430822	ICAM1, MYO1B, STXBP1, GSTT1, VPS37C, ITSN2, ITM2C, PFDN2, AZGP1, GNAL, AFM, APOA2, CLEC3B, ITGB8, BAX, SLC2A1, PPP3CC, PLLP, CFI	78	2811	18224	1.57922
GOTERM_MF_DIRECT	GO:0005515~protein binding	52	64.1975	0.00232977	MPZL1, VBP1, VPS37C, PIP5K1A, ITSN2, MKRN2, AZGP1, APOA2, USP54, ARHGAP5, TRIM9, SLC2A1, GOPC, CFI, LSM2, IFT27, LRRC7, EIF2B5, CCAR1, ICAM1, KHDRBS3, DDRGK1, STRN3, STXBP1, TATDN1, PFDN2, ARVCF, RIN1, GNB5, PLLP, SMARCA2, TRAPPC2, FUS, HACD2, USP4, MAP4K2, ITM2C, RPA1, NUP50, CAMK2D, HECTD3, PPP3CC, FCHO2, SYT11, RMDN3, RUFY1, TRIO, ATXN2, AIDA, BAX, YIPF5, NTM	75	8785	16881	1.33229
GOTERM_MF_DIRECT	GO:0005096~GTPase activator activity	5	6.17284	0.0341293	ARHGAP5, SIPA1L1, RIN1, GNB5, RABGAP1L	75	279	16881	4.03369
GOTERM_MF_DIRECT	GO:0019905~syntaxin binding	3	3.7037	0.0449153	SYT11, STXBP1, HECTD3	75	77	16881	8.76935
GOTERM_MF_DIRECT	GO:0051087~chaperone binding	3	3.7037	0.0491858	BAX, TBCE, GNB5	75	81	16881	8.3363

## Sheet: DOWN
Table S2-2.Functional enrichment analysis of down-regulated proteins
Category	Term	Count	%	PValue	Genes	List Total	Pop Hits	Pop Total	Fold Enrichment
KEGG_PATHWAY	hsa05168:Herpes simplex infection	4	4.5977	0.0482635	HMGN1, IKBKG, EIF2AK2, UBE2R2	32	183	6879	4.69877
GOTERM_BP_DIRECT	GO:0098609~cell-cell adhesion	8	9.1954	0.000331557	ARGLU1, DAB2IP, USP8, PAK2, CBL, GIPC1, RPL23A, LRRFIP1	82	271	16792	6.04518
GOTERM_BP_DIRECT	GO:0006412~translation	6	6.89655	0.00754944	MRPS36, RPS17, RPS14, HARS2, RPL23A, EIF2AK2	82	253	16792	4.85645
GOTERM_BP_DIRECT	GO:0006469~negative regulation of protein kinase activity	4	4.5977	0.0121692	PPM1E, BGN, PAK2, LRRTM1	82	99	16792	8.27396
GOTERM_BP_DIRECT	GO:0016032~viral process	6	6.89655	0.0147677	PAK2, CUL4A, SNAPIN, RAB6A, SEPT6, SGTA	82	299	16792	4.10931
GOTERM_BP_DIRECT	GO:0048208~COPII vesicle coating	3	3.44828	0.0350087	TRAPPC2L, TMED10, SEC23IP	82	61	16792	10.0712
GOTERM_BP_DIRECT	GO:0016525~negative regulation of angiogenesis	3	3.44828	0.0360645	DAB2IP, ROCK1, SYNJ2BP	82	62	16792	9.90873
GOTERM_BP_DIRECT	GO:0031647~regulation of protein stability	3	3.44828	0.0449407	QRSL1, LAMP2, GIPC1	82	70	16792	8.77631
GOTERM_BP_DIRECT	GO:0090129~positive regulation of synapse maturation	2	2.29885	0.0472159	DAB2IP, ADGRL1	82	10	16792	40.9561
GOTERM_BP_DIRECT	GO:0006283~transcription-coupled nucleotide-excision repair	3	3.44828	0.0496508	HMGN1, CUL4A, COPS8	82	74	16792	8.30191
GOTERM_BP_DIRECT	GO:0007030~Golgi organization	3	3.44828	0.0496508	ARHGAP21, TMED10, SEC23IP	82	74	16792	8.30191
GOTERM_CC_DIRECT	GO:0005913~cell-cell adherens junction	9	10.3448	0.000101915	ARGLU1, DAB2IP, USP8, PAK2, CBL, GIPC1, RPL23A, LRRFIP1, CD200	83	323	18224	6.11795
GOTERM_CC_DIRECT	GO:0005737~cytoplasm	40	45.977	0.000215187	HMGN1, CYB5R3, BCLAF1, SEPHS1, USP8, PPP1R12C, TRAPPC2L, GIPC1, EGLN1, PXK, COPS8, UBE2R2, TSC22D2, PAK2, HIST1H2BL, HARS2, SNF8, CAMSAP1, LRRFIP1, RPRD1B, LACTB, SEC23IP, PRUNE1, ATPAF2, DAB2IP, PICK1, CBL, DRG1, RPL23A, GSTT2, SGTA, TNS3, BGN, NOLC1, TAGLN, PYGL, RPS14, IKBKG, MAP4, EIF2AK2	83	5222	18224	1.68186
GOTERM_CC_DIRECT	GO:0005739~mitochondrion	17	19.5402	0.000251085	ARGLU1, MRPS36, CYB5R3, ATPAF2, ABCF2, MPC2, SYNJ2BP, QRSL1, NDUFS5, PPM1E, RPS14, HARS2, TXNRD2, C6ORF136, MTFR1L, LACTB, ATP6	83	1331	18224	2.80438
GOTERM_CC_DIRECT	GO:0070062~extracellular exosome	25	28.7356	0.00106398	CYB5R3, FAM3C, GIPC1, COPS8, UQCR10, GHITM, HIST1H2BL, SNF8, RNF11, TMED10, RAB6A, GPC1, ATP6, DAB2IP, SPARCL1, GSTT2, RPL23A, PRELP, LAMP2, BGN, TXNDC17, RPS17, PYGL, RPS14, MAP4	83	2811	18224	1.95274
GOTERM_CC_DIRECT	GO:0043202~lysosomal lumen	4	4.5977	0.00665283	LAMP2, BGN, GPC1, PRELP	83	85	18224	10.3325
GOTERM_CC_DIRECT	GO:0005743~mitochondrial inner membrane	7	8.04598	0.0144967	CYB5R3, MRPS36, UQCR10, NDUFS5, GHITM, MPC2, ATP6	83	441	18224	3.48518
GOTERM_CC_DIRECT	GO:0048471~perinuclear region of cytoplasm	8	9.1954	0.0216916	PAK2, SNF8, CBL, PICK1, TRAPPC2L, SNAPIN, COPS8, EIF2AK2	83	621	18224	2.82855
GOTERM_CC_DIRECT	GO:0042734~presynaptic membrane	3	3.44828	0.0317757	KCNA1, PICK1, ADGRL1	83	62	18224	10.6242
GOTERM_CC_DIRECT	GO:0005840~ribosome	4	4.5977	0.0389673	RPS17, RPS14, RPL23A, EIF2AK2	83	166	18224	5.29075
GOTERM_CC_DIRECT	GO:0045202~synapse	4	4.5977	0.0482548	KCNA1, PICK1, SNAPIN, ADGRL1	83	181	18224	4.85229
GOTERM_MF_DIRECT	GO:0098641~cadherin binding involved in cell-cell adhesion	8	9.1954	0.000601623	ARGLU1, DAB2IP, USP8, PAK2, CBL, GIPC1, RPL23A, LRRFIP1	85	290	16881	5.47862
GOTERM_MF_DIRECT	GO:0005515~protein binding	58	66.6667	0.00233051	SEPHS1, FAM3C, TRAPPC2L, COPS8, ARHGAP21, GHITM, PAK2, LRRFIP2, RAB6A, LRRFIP1, RPRD1B, ARGLU1, ATPAF2, DAB2IP, RBBP4, ROCK1, PICK1, SYNJ2BP, TNS3, PPM1E, TAGLN, RPS14, TXNRD2, JAM2, MTFR1L, EIF2AK2, SEPT6, BCLAF1, USP8, PPP1R12C, KCNA1, GIPC1, EGLN1, UBE2R2, STT3A, SNF8, HARS2, RNF11, TMED10, SEC23IP, PRUNE1, CBL, DRG1, SNAPIN, RPL23A, SGTA, LAMP2, SON, NOLC1, CUL4A, TXNDC17, PYGL, IKBKG, DYRK1A…	85	8785	16881	1.31119
GOTERM_MF_DIRECT	GO:0042803~protein homodimerization activity	9	10.3448	0.028638	DAB2IP, SEPHS1, PYGL, SNF8, HARS2, IKBKG, GIPC1, LRRFIP1, CD200	85	730	16881	2.44849
GOTERM_MF_DIRECT	GO:0005525~GTP binding	6	6.89655	0.0425698	GTPBP1, SEPHS1, NOLC1, DRG1, RAB6A, SEPT6	85	384	16881	3.10312
GOTERM_MF_DIRECT	GO:0036312~phosphatidylinositol 3-kinase regulatory subunit binding	2	2.29885	0.0439132	DAB2IP, CBL	85	9	16881	44.1333
GOTERM_MF_DIRECT	GO:0016208~AMP binding	2	2.29885	0.0486732	CYB5R3, PYGL	85	10	16881	39.72
